# Supplementary material for: Population frequencies of thiopurine-related pharmacogenes in healthy individuals from Kosovo
Source: Hum Genome Var. 2026 Feb 27;13:3. doi: 10.1038/s41439-026-00337-3 (PMC12949057; doi:10.1038/s41439-026-00337-3)
Supplement: Supplementary file 1 — Supplementary Table 1 [file 41439_2026_337_MOESM1_ESM.xlsx]

## Sheet: Sheet1
		Allele frequencies of polymorphisms for TPMT, MTHFR, NUDT15, ITPA and PACSIN2 among different population and its comparison to Kosovo population (N=299)
		Allelic frequencies of SNPs	TPMT*2	TPMT*3B	TPMT*3C	MTHFR677	MTHFR1298	NUDT15						ITPA	PACSIN2	Correlation coeficient
			rs1800462	rs1800460	rs1142345	rs1801133	rs1801131	rs45465203	rs61973267	rs79687000	rs746071566	rs377238223	rs116855232	rs1127354	rs2413739	S. rho	significance
		Population (all phase 3 individuals)	0.002	0.013	0.039	0.245	0.249	0.09	0.034	0.038	0.016	not reported	0.04	0.089	0.363
		African	0.001	0.003	0.067	0.09	0.151	0.027	0.005	0.026	0.002		0.001	0.045	0.485	0.8616
		African Caribbean in Barbados	0	0.005	0.052	0.115	0.188	0.052	0.005	0.031	0		0	0.016	0.443	0.8764
		African Ancestry in Southwest US	0.008	0.025	0.098	0.139	0.205	0.057	0.033	0.016	0		0.008	0.025	0.443	0.8737
		Esan in Nigeria	0	0	0.04	0.081	0.136	0.02	0	0.02	0		0	0.061	0.5	0.7955
		Gambian in Western division, The Gambia	0	0	0.04	0.062	0.115	0.013	0	0.027	0.004		0	0.044	0.465	0.7403
		Luhya, Kenya	0	0	0.116	0.071	0.187	0.02	0.005	0.051	0.005		0	0.081	0.545	0.7125
		Mende in Sierra Leone	0	0	0.076	0.076	0.135	0.018	0	0.018	0		0	0.029	0.547	0.757
		Yoruba in Ibadan, Nigeria	0	0	0.06	0.106	0.12	0.023	0	0.014	0		0	0.046	0.449	0.7904
		American	0.006	0.04	0.058	0.474	0.151	0.086	0.101	0.03	0.039		0.045	0.042	0.35	0.8741
		Colombian in Medellin, Colombia	0.011	0.011	0.021	0.543	0.133	0.128	0.037	0.027	0.021		0.021	0.027	0.426	0.9541
		Mexican in LA, California	0	0.039	0.047	0.469	0.164	0.039	0.141		0.031		0.047	0.047	0.297	0.8552										s
		Peruvian in Lima, Peru	0.006	0.065	0.065	0.435	0.082	0.029	0.194	0.065	0.106		0.118	0.012	0.224	0.4789	ns
		Puerto Rican in Puerto Rico	0.005	0.048	0.091	0.447	0.216	0.125	0.058	0.024	0.005		0.005	0.077	0.418	0.9296
		East Asian	0	0	0.022	0.296	0.219	0.033	0	0.017	0.048		0.095	0.169	0.072	0.5282	ns
		Chinese Dai in Xishuangbanna, China	0	0	0.032	0.134	0.29	0.043	0		0.038		0.048	0.237	0.097	0.5964	ns
		Han Chinese in Bejing, China	0	0	0.005	0.466	0.223	0.015	0	0.015	0.053		0.131	0.083	0.063	0.4974	ns
		Southern Han Chinese, China	0	0	0.029	0.286	0.157	0.029	0	0.014	0.067		0.162	0.21	0.048	0.381	ns
		Japanese in Tokyo, Japan	0	0	0.019	0.38	0.178	0	0	0.048	0.034		0.067	0.13	0.043	0.4342	ns
		Kinh in Ho Chin Mihn City, Vietnam	0	0	0.025	0.192	0.258	0.081	0	0.005	0.045		0.061	0.192	0.116	0.6455
		European	0.006	0.028	0.029	0.365	0.313	0.151	0.062	0.026	0.003		0.02	0.071	0.437	0.958
		Utah residents with Northern and Western European Ancestry	0	0.03	0.03	0.298	0.328	0.152	0.071	0.015	0.005		0	0.076	0.465	0.9368
		Finnish in Finland	0	0.025	0.025	0.273	0.318	0.111	0.061	0.035	0.01		0.01	0.051	0.389	0.9754
		British in England and Scotland	0.011	0.027	0.033	0.324	0.341	0.137	0.088	0.027	0		0	0.055	0.456	0.9439
		Iberian population in Spain	0.009	0.042	0.042	0.444	0.271	0.178	0.051	0.033	0		0	0.061	0.449	0.9404
		Toscani in Italy	0.009	0.014	0.014	0.467	0.313	0.173	0.042	0.019	0		0	0.107	0.43	0.9684
		South Asian	0.004	0	0.017	0.119	0.417	0.172	0.033	0.092	0.002		0.07	0.122	0.428	0.8042
		Bengali in Bangladesh	0.017	0	0.029	0.122	0.413	0.209	0.023	0.076	0.006		0.064	0.099	0.349	0.8112
		Gurajati Indian in Houston, Texas	0	0	0.024	0.15	0.417	0.16	0.034	0.117	0		0.039	0.136	0.422	0.8662
		Indian Telugu in UK	0	0	0.02	0.103	0.466	0.196	0.015	0.093	0		0.078	0.137	0.451	0.8028
		Punjabi in Lahore, Pakistan	0	0	0.01	0.135	0.417	0.135	0.068	0.089	0		0.083	0.12	0.49	0.8783
		Sri Lankan Tamil in the UK	0.005	0	0.005	0.083	0.373	0.162	0.025	0.083	0.005		0.083	0.113	0.422	0.7306
		Kosovo	0	0.02	0.021	0.498	0.274	0.133	0.082	0.027	0.0027		0.008	0.04	0.488
		ns - not significant
		Data obtained from 1000 Genome Project: The 1000 Genomes Project Consortium. A global reference for human genetic variation. Nature 526, 68–74 (2015). DOI: 10.1038/nature15393
